# Supplementary material for: Resource or crisis? Cognitive functioning after widowhood and why paid work status matters
Source: J Gerontol B Psychol Sci Soc Sci. 2025 Nov 13;81(1):gbaf234. doi: 10.1093/geronb/gbaf234 (PMC12771523; doi:10.1093/geronb/gbaf234)
Supplement: gbaf234_Supplementary_Data [file gbaf234_supplementary_data.zip]

Archive with 1 entries (1 files):
- JGSS suppl Cabaraban, Bordone, & Weber.docx
